# Supplementary material for: Comparison of visual outcomes and optical aberrations after SMILE with intraoperative Kappa angle adjustments between small and large Kappa angles
Source: Sci Rep. 2024 Jun 24;14:14551. doi: 10.1038/s41598-024-65366-w (PMC11196622; doi:10.1038/s41598-024-65366-w)
Supplement: Supplementary file 2 — Supplementary Information 2. [file 41598_2024_65366_MOESM2_ESM.xlsx]

## Sheet: high
	id	eye	gender	age	preoperative_mse	postoperative_mse	pre_kappa	acuity	strehl_ratio_3mm	High_Order_Aberrations_3mm	Vertical_Coma_Z3_1_1_3mm	Horizontal_Coma_Z3_1_3mm	Spherical Aberrations_Z40_3mm	strehl_ratio_6mm	High_Order_Aberrations_6mm	Vertical_Coma_Z3_1_1_6mm	Horizontal_Coma_Z3_1_6mm	Spherical Aberrations_Z40_6mm
	1	right	Female	35	-3.75	-0.25	0.25	0.8	0.2168	1.72	0.07	0.11	0.06	0.0953	1.46	-0.3	-0.18	0.19
	1	left	Female	35	-5.25	-0.5	0.22	0.8	0.4321	0.43	-0.04	-0.03	0	0.1682	1.14	-0.61	0.32	0.17
	2	right	Male	25	-6.5	0	0.27	1.2	0.3424	0.69	0.14	0.01	0.02	0.1221	0.76	0.15	-0.05	0.33
	2	left	Male	25	-6.5	0.25	0.22	1.2	0.2734	0.73	0.04	0.03	0.05	0.0865	1.18	0.45	0.36	0.46
	3	right	Male	22	-4	0.25	0.4	0.8	0.196	1.83	0.26	-0.07	0.09	0.128	1.08	0.13	-0.14	0.24
	3	left	Male	22	-4.5	0	0.32	1.2	0.6213	0.38	-0.1	-0.02	0.05	0.1403	0.87	0.15	-0.05	0.33
	4	right	Female	23	-2.25	-0.5	0.21	1	0.3561	0.44	-0.17	0.1	0.02	0.2285	0.47	-0.24	-0.3	0.01
	4	left	Female	23	-1.75	-0.25	0.36	1	0.3566	0.56	0.02	0.08	-0.01	0.169	0.62	-0.25	0.38	0.12
	5	right	Male	25	-6	-0.5	0.33	1	0.2652	0.74	-0.19	-0.17	-0.03	0.1641	0.76	-0.39	-0.15	0.38
	5	left	Male	25	-5.75	-0.5	0.48	1	0.4025	0.74	-0.16	-0.07	0.02	0.1831	0.92	-0.57	-0.09	0.37
	6	right	Male	29	-5.25	0.5	0.23	1.2	0.3051	0.73	-0.22	-0.31	0.07	0.1466	0.65	-0.37	-0.23	0.25
	6	left	Male	29	-5	0.5	0.38	1.2	0.3829	0.47	-0.07	0.05	0.14	0.2085	0.64	-0.3	0.32	0.3
	7	right	Female	32	-5.5	-0.25	0.41	1	0.3061	0.72	-0.07	-0.02	-0.09	0.1411	0.65	0	-0.09	0.26
	7	left	Female	32	-5.5	0.5	0.35	1	0.5052	0.4	0.05	0.02	0.04	0.1553	0.52	-0.02	-0.05	0.23
	8	right	Male	25	-4	0.5	0.39	1.2	0.3884	0.59	-0.17	-0.17	0.07	0.1417	0.79	-0.21	-0.31	0.34
	8	left	Male	25	-3	0.25	0.28	1	0.486	0.41	-0.14	-0.01	0.11	0.1577	0.62	-0.26	-0.14	0.32
	9	right	Male	25	-4	-0.5	0.33	1	0.2209	0.96	-0.05	-0.14	0.03	0.0935	1.15	-0.36	-0.23	0.16
	9	left	Male	25	-4.75	-0.5	0.17	0.8	0.2655	1	-0.14	-0.04	0.03	0.1095	0.89	-0.41	0.14	0.2
	10	right	Male	19	-5	0.25	0.39	1.2	0.1765	1.27	-0.01	0.03	0.08	0.0584	1.24	0.17	0.12	0.13
	10	left	Male	19	-4.25	0.5	0.26	1.2	0.2892	0.68	-0.02	-0.04	-0.02	0.1789	0.78	-0.11	0.13	0.03
	11	right	Female	35	-6.5	0.25	0.34	1.2	0.2803	0.69	0.04	-0.15	0.06	0.1647	0.61	-0.04	-0.36	0.32
	11	left	Female	35	-6.25	0.5	0.46	1.2	0.241	0.84	-0.15	0.14	0.08	0.1426	0.78	-0.32	0.33	0.38
	12	right	Male	22	-3.5	0.5	0.26	0.8	0.3061	0.66	-0.09	0	0.02	0.1679	0.76	-0.25	0.04	0.27
	12	left	Male	22	-6	0.75	0.4	1.2	0.2478	0.76	0.1	0.01	0.06	0.1187	0.66	-0.35	-0.06	0.45
	13	right	Male	21	-1.5	1	0.29	1.5	0.7055	0.24	0.01	-0.04	0.03	0.277	0.38	-0.13	-0.2	0.18
	14	right	Male	22	-4	0.5	0.46	1.2	0.2763	1.01	0	0.07	0.03	0.1311	0.93	-0.1	-0.06	0.19
	14	left	Male	22	-3.5	0.75	0.32	1.2	0.0856	1.14	-0.14	0.1	0.16	0.289	0.92	0.03	0	0.01
	15	right	Female	29	-5.5	0.25	0.26	1.2	0.3998	0.66	0.02	-0.01	-0.02	0.1745	0.73	-0.32	-0.19	0.28
	15	left	Female	29	-4.5	0.5	0.36	1.2	0.3928	0.46	0.06	0	-0.05	0.245	0.79	-0.24	0.21	0.24
	16	right	Male	20	-4.5	0.75	0.31	1	0.3818	0.5	-0.02	0.01	0.02	0.1598	1.05	0.21	-0.09	0.26
	16	left	Male	20	-4.75	0.75	0.44	1	0.4281	0.46	0.01	-0.04	-0.02	0.1675	0.94	-0.47	-0.2	0.37
	17	right	Male	20	-3.5	0.25	0.39	1.2	0.3492	0.85	-0.15	0.06	-0.01	0.1478	0.9	-0.11	-0.1	0.23
	17	left	Male	20	-2.5	0.25	0.33	1.5	0.5314	0.37	-0.07	0.04	0	0.2055	0.51	-0.02	0.24	0.02
	18	right	Male	20	-3.25	0.75	0.34	1.2	0.2689	1.79	-0.09	-0.21	0.09	0.0802	1.49	-0.05	-0.24	0.19
	18	left	Male	20	-1.75	0.5	0.31	1.2	0.3267	0.8	-0.1	0.11	0.01	0.129	0.88	-0.14	0.33	0.04
	19	right	Male	20	-5.75	1	0.29	1.2	0.3923	0.48	0.09	-0.02	0.03	0.1501	0.51	-0.12	0.08	0.29
	19	left	Male	20	-5.5	1	0.33	1.2	0.2952	0.97	0.03	0.06	0	0.1145	0.83	0.03	0.15	0.19
	20	right	Female	19	-7	-0.25	0.33	1.2	0.4542	0.53	-0.04	0.02	-0.04	0.1308	0.93	-0.47	-0.11	0.46
	20	left	Female	19	-5.5	0	0.24	1	0.1877	1.27	0.19	-0.08	0.03	0.0849	0.74	-0.3	0.11	0.33
	21	right	Male	20	-4.25	0	0.3	1	0.3934	0.44	0.09	0.02	0.05	0.143	0.86	0.22	-0.07	-0.001
	21	left	Male	20	-1.5	0	0.2	1.2	0.3274	0.55	0.12	-0.01	0.08	0.1566	0.91	0.23	0.14	0.11
	22	right	Female	24	-4	0.75	0.43	0.8	0.1705	1.23	-0.12	-0.11	-0.09	0.1397	0.78	0.05	0.01	0.14
	22	left	Female	24	-4.25	0.5	0.27	1.2	0.3327	0.73	0.12	0	0.05	0.1351	0.73	-0.12	0.09	0.09
	23	right	Male	21	-7.5	1	0.39	1.2	0.4205	0.39	-0.05	0.05	0	0.1481	0.8	-0.07	0.13	0.48
	23	left	Male	21	-7.75	1	0.36	1.2	0.6593	0.38	-0.13	-0.07	0.06	0.1943	0.95	-0.01	-0.05	0.46
	24	right	Male	20	-8	0	0.25	1.5	0.2776	0.82	-0.17	0.04	-0.02	0.1481	0.8	-0.07	0.13	0.48
	24	left	Male	20	-7.75	0	0.34	1.5	0.2744	0.79	0.04	0.01	-0.11	0.1073	1	-0.48	0.25	0.47
	25	right	Male	20	-3.5	-0.25	0.47	1.2	0.2322	0.85	0.02	0.02	0.03	0.0756	1.03	0.06	-0.18	0.24
	25	left	Male	20	-4	-0.25	0.38	1.2	0.2604	0.96	0.02	0.03	-0.03	0.1139	0.92	-0.02	0.09	0.15
	26	right	Male	20	-6	0	0.51	1	0.1814	0.97	0.02	-0.14	0.46	0.3248	0.7	0.03	-0.02	0.07
	26	left	Male	20	-5.5	0.25	0.36	1	0.1502	1.03	-0.35	0.11	0.48	0.3906	0.67	0.01	-0.01	0.01
	27	right	Male	23	-6	-0.25	0.36	1.2	0.0674	1.01	0.01	-0.08	0.12	0.3629	1.23	0.04	-0.06	0.05
	27	left	Male	23	-6.25	0.5	0.23	1.2	0.181	0.82	0.06	0.18	0.4	0.4848	0.57	0.12	0.04	0.07
	28	right	Female	24	-6.25	0	0.23	1	0.1122	0.76	-0.09	-0.3	0.22	0.3647	0.72	0.05	-0.06	0.05
	28	left	Female	24	-6.25	0	0.35	1.2	0.1656	0.78	-0.37	0.49	0.31	0.5524	0.37	-0.08	0.12	0.01
	29	right	Female	26	-8.75	0.25	0.33	1	0.1891	1.02	0.09	-0.58	0.72	0.4187	0.5	-0.06	-0.23	0.1
	29	left	Female	26	-8.5	0.5	0.22	1	0.1224	0.95	0.11	0.34	0.68	0.329	0.59	-0.01	0.16	0.06
	30	right	Male	20	-5.75	0.25	0.3	1.2	0.2169	0.43	-0.21	-0.08	0.13	0.4119	0.41	-0.02	-0.02	0.07
	30	left	Male	20	-4	0	0.34	1	0.182	0.56	-0.41	-0.02	0.27	0.324	0.5	-0.09	-0.05	0
	31	right	Male	22	-3.5	0.75	0.31	1	0.525	0.38	-0.09	-0.08	0.07	0.2723	0.55	-0.21	-0.3	0.26
	31	left	Male	22	-6.25	0.75	0.37	1	0.3803	0.54	-0.01	0.22	0.13	0.1442	0.71	-0.14	0.36	0.4
	32	right	Male	20	-4.75	1.25	0.38	1.2	0.3843	0.42	-0.02	-0.06	0.05	0.1984	0.87	-0.42	0.04	0.33
	32	left	Male	20	-4.5	1.25	0.29	1.2	0.2918	0.82	-0.07	0.23	0.16	0.1237	1.21	-0.62	0.19	0.5
	33	right	Female	22	-4.5	-0.25	0.42	1.2	0.2839	0.93	0.01	-0.19	0.08	0.0771	1.13	-0.18	-0.27	0.21
	33	left	Female	22	-3.5	0.5	0.45	1	0.2773	0.83	0.08	0.17	0	0.0744	1.16	-0.13	0.21	0.17
	34	right	Male	23	-6.5	-0.25	0.25	1.2	0.1256	1.46	-0.02	0.04	0.08	0.0523	1.79	-0.06	0.09	0.28
	34	left	Male	23	-8	-0.5	0.33	1	0.2909	0.73	0.03	0.09	0.02	0.1184	1.02	-0.04	0.07	0.2
	35	right	Female	39	-8	0	0.41	1.2	0.4058	0.48	-0.08	-0.24	0.08	0.1572	1.01	-0.39	-0.59	0.69
	35	left	Female	39	-8	-0.5	0.32	1.2	0.3999	0.68	-0.1	0.25	0.09	0.1372	1.23	-0.41	0.75	0.67
	36	right	Female	31	-5	-0.5	0.31	1.2	0.2047	1.24	-0.14	-0.02	0.02	0.0642	1.2	-0.13	-0.11	0.3
	36	left	Female	31	-3.25	0.25	0.34	1.5	0.275	1.04	-0.09	0.05	-0.02	0.0893	1.27	-0.16	0.2	0.15
	37	right	Female	33	-3.75	-0.75	0.45	1.2	0.2721	0.68	-0.1	0.18	0.08	0.12	0.58	-0.22	0.35	0.23
	37	left	Female	33	-3.75	-0.75	0.45	1	0.4239	0.5	-0.02	-0.05	0.06	0.2155	0.4	-0.14	-0.1	0.12
	38	right	Female	30	-6	-0.5	0.31	1	0.5587	0.36	0.11	-0.09	0.11	0.1474	0.71	0.09	-0.31	0.36
	38	left	Female	30	-4.75	0.25	0.42	1.2	0.3671	0.42	0.03	0.07	-0.07	0.1801	0.73	-0.05	0.03	0.33
	39	right	Female	36	-3.75	0	0.3	1.2	0.7535	0.22	-0.07	-0.05	0.05	0.2673	0.48	-0.3	-0.08	0.24
	39	left	Female	36	-4	0.25	0.3	1.2	0.675	0.26	-0.06	0.12	0.03	0.2462	0.39	-0.17	0.1	0.25
	40	right	Female	22	-6	-0.5	0.3	1.2	0.4142	0.64	-0.03	0.06	0.04	0.1653	0.8	-0.13	-0.09	0.43
	40	left	Female	22	-4	0.75	0.31	1	0.275	0.74	-0.22	0.15	-0.09	0.1656	0.97	-0.44	0.11	0.31
	41	right	Male	20	-2.75	0.5	0.36	1.2	0.2242	1.3	-0.12	0.07	-0.1	0.1131	0.82	-0.2	-0.02	0.27
	41	left	Male	20	-2.75	0.5	0.33	1.2	0.2343	0.98	-0.04	0.07	0.07	0.1184	0.82	-0.06	0.39	0.29
	42	right	Male	20	-7.25	0	0.35	1.2	0.4573	0.43	0.11	-0.05	0.04	0.1673	1.07	-0.31	-0.04	0.38
	42	left	Male	20	-6.5	0.5	0.2	1.2	0.243	1.04	-0.13	-0.02	0.06	0.1068	1.52	-0.53	0.19	0.4
	43	right	Male	26	-2.25	0.75	0.24	1.2	0.3263	0.73	-0.04	-0.08	0.09	0.1031	0.84	-0.21	-0.29	0.26
	43	left	Male	26	-2.5	0.75	0.15	1.2	0.4094	0.61	0	0.03	0.09	0.1031	0.84	-0.21	-0.29	0.26
	44	right	Female	32	-5.75	0.25	0.3	1	0.1769	1.64	0.2	0.01	0.07	0.0693	1.35	0.19	-0.08	0.22
	44	left	Female	32	-4.75	0.25	0.25	1	0.1549	1.56	-0.01	0.07	0.01	0.0732	1.29	-0.13	0.2	0.11
	45	right	Female	40	-2.5	-0.5	0.31	1	0.5837	0.36	-0.09	-0.25	0.06	0.1404	0.72	-0.31	-0.46	0.14
	45	left	Female	40	-2.25	-0.5	0.23	1.2	0.343	0.92	-0.24	0.14	0.09	0.1296	0.87	-0.36	0.25	0.2

## Sheet: combined
	id	eye	gender	age	preoperative_mse	postoperative_mse	pre_kappa	acuity	strehl_ratio_3mm	High_Order_Aberrations_3mm	Vertical_Coma_Z3_1_1_3mm	Horizontal_Coma_Z3_1_3mm	Spherical_Aberrations_Z40_3mm	strehl_ratio_6mm	High_Order_Aberrations_6mm	Vertical_Coma_Z3_1_1_6mm	Horizontal_Coma_Z3_1_6mm	Spherical_Aberrations_Z40_6mm
	1	right	Female	35	-3.75	-0.25	0.25	0.8	0.2168	1.72	0.07	0.11	0.06	0.0953	1.46	-0.3	-0.18	0.19
	1	left	Female	35	-5.25	-0.5	0.22	0.8	0.4321	0.43	-0.04	-0.03	0	0.1682	1.14	-0.61	0.32	0.17
	2	right	Male	25	-6.5	0	0.27	1.2	0.3424	0.69	0.14	0.01	0.02	0.1221	0.76	0.15	-0.05	0.33
	2	left	Male	25	-6.5	0.25	0.22	1.2	0.2734	0.73	0.04	0.03	0.05	0.0865	1.18	0.45	0.36	0.46
	3	right	Male	22	-4	0.25	0.4	0.8	0.196	1.83	0.26	-0.07	0.09	0.128	1.08	0.13	-0.14	0.24
	3	left	Male	22	-4.5	0	0.32	1.2	0.6213	0.38	-0.1	-0.02	0.05	0.1403	0.87	0.15	-0.05	0.33
	4	right	Female	23	-2.25	-0.5	0.21	1	0.3561	0.44	-0.17	0.1	0.02	0.2285	0.47	-0.24	-0.3	0.01
	4	left	Female	23	-1.75	-0.25	0.36	1	0.3566	0.56	0.02	0.08	-0.01	0.169	0.62	-0.25	0.38	0.12
	5	right	Male	25	-6	-0.5	0.33	1	0.2652	0.74	-0.19	-0.17	-0.03	0.1641	0.76	-0.39	-0.15	0.38
	5	left	Male	25	-5.75	-0.5	0.48	1	0.4025	0.74	-0.16	-0.07	0.02	0.1831	0.92	-0.57	-0.09	0.37
	6	right	Male	29	-5.25	0.5	0.23	1.2	0.3051	0.73	-0.22	-0.31	0.07	0.1466	0.65	-0.37	-0.23	0.25
	6	left	Male	29	-5	0.5	0.38	1.2	0.3829	0.47	-0.07	0.05	0.14	0.2085	0.64	-0.3	0.32	0.3
	7	right	Female	32	-5.5	-0.25	0.41	1	0.3061	0.72	-0.07	-0.02	-0.09	0.1411	0.65	0	-0.09	0.26
	7	left	Female	32	-5.5	0.5	0.35	1	0.5052	0.4	0.05	0.02	0.04	0.1553	0.52	-0.02	-0.05	0.23
	8	right	Male	25	-4	0.5	0.39	1.2	0.3884	0.59	-0.17	-0.17	0.07	0.1417	0.79	-0.21	-0.31	0.34
	8	left	Male	25	-3	0.25	0.28	1	0.486	0.41	-0.14	-0.01	0.11	0.1577	0.62	-0.26	-0.14	0.32
	9	right	Male	25	-4	-0.5	0.33	1	0.2209	0.96	-0.05	-0.14	0.03	0.0935	1.15	-0.36	-0.23	0.16
	9	left	Male	25	-4.75	-0.5	0.17	0.8	0.2655	1	-0.14	-0.04	0.03	0.1095	0.89	-0.41	0.14	0.2
	10	right	Male	19	-5	0.25	0.39	1.2	0.1765	1.27	-0.01	0.03	0.08	0.0584	1.24	0.17	0.12	0.13
	10	left	Male	19	-4.25	0.5	0.26	1.2	0.2892	0.68	-0.02	-0.04	-0.02	0.1789	0.78	-0.11	0.13	0.03
	11	right	Female	35	-6.5	0.25	0.34	1.2	0.2803	0.69	0.04	-0.15	0.06	0.1647	0.61	-0.04	-0.36	0.32
	11	left	Female	35	-6.25	0.5	0.46	1.2	0.241	0.84	-0.15	0.14	0.08	0.1426	0.78	-0.32	0.33	0.38
	12	right	Male	22	-3.5	0.5	0.26	0.8	0.3061	0.66	-0.09	0	0.02	0.1679	0.76	-0.25	0.04	0.27
	12	left	Male	22	-6	0.75	0.4	1.2	0.2478	0.76	0.1	0.01	0.06	0.1187	0.66	-0.35	-0.06	0.45
	13	right	Male	21	-1.5	1	0.29	1.5	0.7055	0.24	0.01	-0.04	0.03	0.277	0.38	-0.13	-0.2	0.18
	14	right	Male	22	-4	0.5	0.46	1.2	0.2763	1.01	0	0.07	0.03	0.1311	0.93	-0.1	-0.06	0.19
	14	left	Male	22	-3.5	0.75	0.32	1.2	0.0856	1.14	-0.14	0.1	0.16	0.289	0.92	0.03	0	0.01
	15	right	Female	29	-5.5	0.25	0.26	1.2	0.3998	0.66	0.02	-0.01	-0.02	0.1745	0.73	-0.32	-0.19	0.28
	15	left	Female	29	-4.5	0.5	0.36	1.2	0.3928	0.46	0.06	0	-0.05	0.245	0.79	-0.24	0.21	0.24
	16	right	Male	20	-4.5	0.75	0.31	1	0.3818	0.5	-0.02	0.01	0.02	0.1598	1.05	0.21	-0.09	0.26
	16	left	Male	20	-4.75	0.75	0.44	1	0.4281	0.46	0.01	-0.04	-0.02	0.1675	0.94	-0.47	-0.2	0.37
	17	right	Male	20	-3.5	0.25	0.39	1.2	0.3492	0.85	-0.15	0.06	-0.01	0.1478	0.9	-0.11	-0.1	0.23
	17	left	Male	20	-2.5	0.25	0.33	1.5	0.5314	0.37	-0.07	0.04	0	0.2055	0.51	-0.02	0.24	0.02
	18	right	Male	20	-3.25	0.75	0.34	1.2	0.2689	1.79	-0.09	-0.21	0.09	0.0802	1.49	-0.05	-0.24	0.19
	18	left	Male	20	-1.75	0.5	0.31	1.2	0.3267	0.8	-0.1	0.11	0.01	0.129	0.88	-0.14	0.33	0.04
	19	right	Male	20	-5.75	1	0.29	1.2	0.3923	0.48	0.09	-0.02	0.03	0.1501	0.51	-0.12	0.08	0.29
	19	left	Male	20	-5.5	1	0.33	1.2	0.2952	0.97	0.03	0.06	0	0.1145	0.83	0.03	0.15	0.19
	20	right	Female	19	-7	-0.25	0.33	1.2	0.4542	0.53	-0.04	0.02	-0.04	0.1308	0.93	-0.47	-0.11	0.46
	20	left	Female	19	-5.5	0	0.24	1	0.1877	1.27	0.19	-0.08	0.03	0.0849	0.74	-0.3	0.11	0.33
	21	right	Male	20	-4.25	0	0.3	1	0.3934	0.44	0.09	0.02	0.05	0.143	0.86	0.22	-0.07	-0.001
	21	left	Male	20	-1.5	0	0.2	1.2	0.3274	0.55	0.12	-0.01	0.08	0.1566	0.91	0.23	0.14	0.11
	22	right	Female	24	-4	0.75	0.43	0.8	0.1705	1.23	-0.12	-0.11	-0.09	0.1397	0.78	0.05	0.01	0.14
	22	left	Female	24	-4.25	0.5	0.27	1.2	0.3327	0.73	0.12	0	0.05	0.1351	0.73	-0.12	0.09	0.09
	23	right	Male	21	-7.5	1	0.39	1.2	0.4205	0.39	-0.05	0.05	0	0.1481	0.8	-0.07	0.13	0.48
	23	left	Male	21	-7.75	1	0.36	1.2	0.6593	0.38	-0.13	-0.07	0.06	0.1943	0.95	-0.01	-0.05	0.46
	24	right	Male	20	-8	0	0.25	1.5	0.2776	0.82	-0.17	0.04	-0.02	0.1481	0.8	-0.07	0.13	0.48
	24	left	Male	20	-7.75	0	0.34	1.5	0.2744	0.79	0.04	0.01	-0.11	0.1073	1	-0.48	0.25	0.47
	25	right	Male	20	-3.5	-0.25	0.47	1.2	0.2322	0.85	0.02	0.02	0.03	0.0756	1.03	0.06	-0.18	0.24
	25	left	Male	20	-4	-0.25	0.38	1.2	0.2604	0.96	0.02	0.03	-0.03	0.1139	0.92	-0.02	0.09	0.15
	26	right	Male	20	-6	0	0.51	1	0.1814	0.97	0.02	-0.14	0.46	0.3248	0.7	0.03	-0.02	0.07
	26	left	Male	20	-5.5	0.25	0.36	1	0.1502	1.03	-0.35	0.11	0.48	0.3906	0.67	0.01	-0.01	0.01
	27	right	Male	23	-6	-0.25	0.36	1.2	0.0674	1.01	0.01	-0.08	0.12	0.3629	1.23	0.04	-0.06	0.05
	27	left	Male	23	-6.25	0.5	0.23	1.2	0.181	0.82	0.06	0.18	0.4	0.4848	0.57	0.12	0.04	0.07
	28	right	Female	24	-6.25	0	0.23	1	0.1122	0.76	-0.09	-0.3	0.22	0.3647	0.72	0.05	-0.06	0.05
	28	left	Female	24	-6.25	0	0.35	1.2	0.1656	0.78	-0.37	0.49	0.31	0.5524	0.37	-0.08	0.12	0.01
	29	right	Female	26	-8.75	0.25	0.33	1	0.1891	1.02	0.09	-0.58	0.72	0.4187	0.5	-0.06	-0.23	0.1
	29	left	Female	26	-8.5	0.5	0.22	1	0.1224	0.95	0.11	0.34	0.68	0.329	0.59	-0.01	0.16	0.06
	30	right	Male	20	-5.75	0.25	0.3	1.2	0.2169	0.43	-0.21	-0.08	0.13	0.4119	0.41	-0.02	-0.02	0.07
	30	left	Male	20	-4	0	0.34	1	0.182	0.56	-0.41	-0.02	0.27	0.324	0.5	-0.09	-0.05	0
	31	right	Male	22	-3.5	0.75	0.31	1	0.525	0.38	-0.09	-0.08	0.07	0.2723	0.55	-0.21	-0.3	0.26
	31	left	Male	22	-6.25	0.75	0.37	1	0.3803	0.54	-0.01	0.22	0.13	0.1442	0.71	-0.14	0.36	0.4
	32	right	Male	20	-4.75	1.25	0.38	1.2	0.3843	0.42	-0.02	-0.06	0.05	0.1984	0.87	-0.42	0.04	0.33
	32	left	Male	20	-4.5	1.25	0.29	1.2	0.2918	0.82	-0.07	0.23	0.16	0.1237	1.21	-0.62	0.19	0.5
	33	right	Female	22	-4.5	-0.25	0.42	1.2	0.2839	0.93	0.01	-0.19	0.08	0.0771	1.13	-0.18	-0.27	0.21
	33	left	Female	22	-3.5	0.5	0.45	1	0.2773	0.83	0.08	0.17	0	0.0744	1.16	-0.13	0.21	0.17
	34	right	Male	23	-6.5	-0.25	0.25	1.2	0.1256	1.46	-0.02	0.04	0.08	0.0523	1.79	-0.06	0.09	0.28
	34	left	Male	23	-8	-0.5	0.33	1	0.2909	0.73	0.03	0.09	0.02	0.1184	1.02	-0.04	0.07	0.2
	35	right	Female	39	-8	0	0.41	1.2	0.4058	0.48	-0.08	-0.24	0.08	0.1572	1.01	-0.39	-0.59	0.69
	35	left	Female	39	-8	-0.5	0.32	1.2	0.3999	0.68	-0.1	0.25	0.09	0.1372	1.23	-0.41	0.75	0.67
	36	right	Female	31	-5	-0.5	0.31	1.2	0.2047	1.24	-0.14	-0.02	0.02	0.0642	1.2	-0.13	-0.11	0.3
	36	left	Female	31	-3.25	0.25	0.34	1.5	0.275	1.04	-0.09	0.05	-0.02	0.0893	1.27	-0.16	0.2	0.15
	37	right	Female	33	-3.75	-0.75	0.45	1.2	0.2721	0.68	-0.1	0.18	0.08	0.12	0.58	-0.22	0.35	0.23
	37	left	Female	33	-3.75	-0.75	0.45	1	0.4239	0.5	-0.02	-0.05	0.06	0.2155	0.4	-0.14	-0.1	0.12
	38	right	Female	30	-6	-0.5	0.31	1	0.5587	0.36	0.11	-0.09	0.11	0.1474	0.71	0.09	-0.31	0.36
	38	left	Female	30	-4.75	0.25	0.42	1.2	0.3671	0.42	0.03	0.07	-0.07	0.1801	0.73	-0.05	0.03	0.33
	39	right	Female	36	-3.75	0	0.3	1.2	0.7535	0.22	-0.07	-0.05	0.05	0.2673	0.48	-0.3	-0.08	0.24
	39	left	Female	36	-4	0.25	0.3	1.2	0.675	0.26	-0.06	0.12	0.03	0.2462	0.39	-0.17	0.1	0.25
	40	right	Female	22	-6	-0.5	0.3	1.2	0.4142	0.64	-0.03	0.06	0.04	0.1653	0.8	-0.13	-0.09	0.43
	40	left	Female	22	-4	0.75	0.31	1	0.275	0.74	-0.22	0.15	-0.09	0.1656	0.97	-0.44	0.11	0.31
	41	right	Male	20	-2.75	0.5	0.36	1.2	0.2242	1.3	-0.12	0.07	-0.1	0.1131	0.82	-0.2	-0.02	0.27
	41	left	Male	20	-2.75	0.5	0.33	1.2	0.2343	0.98	-0.04	0.07	0.07	0.1184	0.82	-0.06	0.39	0.29
	42	right	Male	20	-7.25	0	0.35	1.2	0.4573	0.43	0.11	-0.05	0.04	0.1673	1.07	-0.31	-0.04	0.38
	42	left	Male	20	-6.5	0.5	0.2	1.2	0.243	1.04	-0.13	-0.02	0.06	0.1068	1.52	-0.53	0.19	0.4
	43	right	Male	26	-2.25	0.75	0.24	1.2	0.3263	0.73	-0.04	-0.08	0.09	0.1031	0.84	-0.21	-0.29	0.26
	43	left	Male	26	-2.5	0.75	0.15	1.2	0.4094	0.61	0	0.03	0.09	0.1031	0.84	-0.21	-0.29	0.26
	44	right	Female	32	-5.75	0.25	0.3	1	0.1769	1.64	0.2	0.01	0.07	0.0693	1.35	0.19	-0.08	0.22
	44	left	Female	32	-4.75	0.25	0.25	1	0.1549	1.56	-0.01	0.07	0.01	0.0732	1.29	-0.13	0.2	0.11
	45	right	Female	40	-2.5	-0.5	0.31	1	0.5837	0.36	-0.09	-0.25	0.06	0.1404	0.72	-0.31	-0.46	0.14
	45	left	Female	40	-2.25	-0.5	0.23	1.2	0.343	0.92	-0.24	0.14	0.09	0.1296	0.87	-0.36	0.25	0.2
	46	right	female	26	-3.25	0.5	0.1	1.2	0.3993	0.64	-0.02	-0.08	0.04	0.1314	0.55	-0.26	-0.17	0.14
	46	left	female	26	-3.25	0.5	0.11	1.2	0.5069	0.39	-0.01	0	0.06	0.1675	0.45	-0.25	0.12	0.13
	47	right	female	28	-4.75	0.25	0.19	1	0.3055	0.68	0.23	0.06	-0.05	0.1934	0.82	-0.42	-0.02	0.23
	47	left	female	28	-4.5	-0.25	0.11	1	0.2722	1.07	-0.06	0.09	0.04	0.1266	0.81	-0.29	0.03	0.09
	48	right	male	31	-5	-0.25	0.1	1	0.3919	0.52	-0.12	-0.1	0.04	0.1668	0.62	-0.1	-0.17	0.16
	48	left	male	31	-4.75	-0.25	0.05	1.2	0.4805	0.49	0.04	-0.02	0.07	0.1994	0.65	-0.18	0.16	0.25
	49	right	male	19	-3.5	0.25	0.05	1	0.3851	0.77	0.07	0	0.01	0.1398	1.28	-0.13	-0.24	0.13
	49	left	male	19	-3.5	0.5	0.06	1.2	0.2694	0.89	-0.07	0.05	0.02	0.1607	1.21	-0.25	0.15	0.19
	50	right	female	26	-8.75	-0.5	0.16	1.2	0.2669	0.99	-0.16	0.21	0.01	0.1027	1.09	-0.55	0.12	0.45
	50	left	female	26	-8.5	0	0.17	1.2	0.3258	0.74	0.06	-0.03	0.07	0.1822	0.89	-0.53	0.01	0.47
	51	right	female	34	-5.5	0.75	0.05	1	0.4746	0.39	0.06	0.02	0.02	0.1798	0.63	-0.04	-0.2	0.27
	51	left	female	34	-3.75	1.5	0.05	1	0.3906	0.5	0	0.05	0	0.1646	0.66	-0.14	0.16	0.15
	52	right	male	22	-4.25	0.25	0.01	1.2	0.3571	0.62	-0.02	-0.05	0.16	0.1359	0.77	-0.18	-0.01	0.35
	52	left	male	22	-4.25	0.25	0.07	1.2	0.3054	0.72	-0.03	0	0.03	0.0955	0.84	-0.2	0.16	0.22
	53	right	male	22	-5.5	0.5	0.17	1.2	0.3807	0.48	-0.04	-0.08	0.01	0.1955	0.62	-0.2	-0.1	0.26
	53	left	male	22	-3.25	-0.25	0.12	1	0.2636	0.68	-0.04	-0.08	0.01	0.2163	0.47	-0.1	0.16	0.04
	54	right	female	26	-4	1.5	0.13	1.2	0.5792	0.33	0.03	-0.02	0.01	0.2311	0.57	-0.35	-0.2	0.22
	54	left	female	26	-4.25	1.75	0.1	1.2	0.5505	0.34	-0.02	0.02	0.03	0.1934	0.6	-0.44	0.24	0.22
	55	right	male	21	-4.75	1.75	0.08	1.2	0.2774	0.62	0.06	-0.02	-0.02	0.1228	0.81	0.11	-0.07	0.25
	55	left	male	21	-4.25	1.25	0	1	0.5357	0.33	0.05	-0.16	0.06	0.2172	0.4	0.01	-0.08	0.22
	56	right	male	19	-1.5	0.5	0.12	1	0.3384	0.69	-0.12	-0.02	0.05	0.1501	0.9	-0.46	-0.15	0.03
	56	left	male	19	-1.25	0.5	0.02	1	0.3396	0.71	-0.08	0.02	0.02	0.122	0.84	-0.51	0.26	-0.08
	57	right	female	18	-4.25	0.5	0.1	1.2	0.3262	0.69	-0.19	-0.08	0.02	0.1615	0.73	-0.03	-0.2	0.23
	57	left	female	18	-4.25	0.75	0.13	1	0.2637	0.82	-0.04	-0.01	0.07	0.1464	0.71	-0.11	0.07	0.23
	58	right	male	21	-2.5	0.75	0.04	1.2	0.5463	0.51	-0.01	-0.03	0.07	0.1958	0.49	-0.18	-0.1	0.11
	58	left	male	21	-2.25	-0.5	0.12	1.2	0.4525	0.43	-0.02	0.09	0.04	0.1871	0.42	-0.05	0.18	0.09
	59	right	male	21	-5	1.25	0.04	1.2	0.4954	0.36	0.02	0.06	0.1	0.2201	1.05	0.09	-0.05	0.34
	59	left	male	21	-5	0.75	0.09	1.2	0.4181	0.64	0.15	0.04	0	0.1769	1.4	0.044	0.15	0.33
	60	right	male	22	-5.5	0.5	0.04	1.2	0.4183	0.42	-0.02	-0.03	0.05	0.191	0.68	-0.35	-0.34	0.3
	60	left	male	22	-5.5	-0.5	0.12	1	0.3491	-0.65	-0.08	-0.05	0.06	0.1383	0.88	0.3	0.24	0.27
	61	right	male	21	-5.75	0.75	0.09	1.2	0.5748	0.31	-0.11	0.01	0.08	0.1638	0.67	-0.22	0.1	0.36
	61	left	male	21	-5.5	0.75	0.06	1.2	0.5116	0.38	-0.01	0.01	0.09	0.2077	0.67	-0.1	0.12	0.33
	62	right	male	20	-5.5	-0.5	0.07	1.2	0.2069	1.16	0.05	-0.09	0.08	0.0779	1.43	0.14	-0.27	0.28
	62	left	male	20	-5.5	-0.25	0.01	1.2	0.2774	1.06	0.04	-0.16	0.05	0.0885	1.37	0.05	0.18	0.36
	63	right	female	19	-7.5	0.25	0.04	1.2	0.6302	0.27	-0.13	-0.01	0.12	0.263	0.81	-0.6	0.04	0.46
	63	left	female	19	-7.75	0	0.13	1.2	0.336	0.63	-0.08	-0.01	0.08	0.1585	0.82	-0.59	0.03	0.38
	64	right	male	20	-5.5	-0.75	0.05	1	0.4265	0.6	-0.1	-0.04	0.07	0.1625	1.08	-0.66	-0.24	0.54
	64	left	male	20	-8.25	-0.25	0.08	1	0.4735	0.44	-0.13	-0.09	0	0.2224	1.41	-0.69	0.06	0.86
	65	right	male	23	-1.75	0.25	0.13	1.2	0.268	0.9	0.02	-0.03	0.02	0.952	0.7	-0.23	-0.1	0.13
	65	left	male	23	-2	0	0.11	1.2	0.3729	0.53	-0.01	-0.04	0.01	0.1344	0.7	-0.25	0.18	0.18
	66	right	male	21	-4.5	0.25	0.09	1.2	0.371	0.58	0.03	-0.13	0.06	0.1272	0.73	-0.05	-0.32	0.35
	66	left	male	21	-4.25	0.5	0.13	1.2	0.3957	0.67	-0.06	-0.01	0.06	0.1318	0.01	-0.32	0.22	0.32
	67	right	male	18	-6.75	0.5	0.03	1	0.5701	0.31	0.06	-0.04	0.04	0.2171	0.66	-0.22	0.03	0.52
	67	left	male	18	-6.75	1	0.02	1	0.374	0.59	-0.01	-0.07	0.07	0.1685	0.81	-0.28	-0.04	0.5
	68	right	male	22	-7	-0.25	0.17	1	0.4083	0.6	-0.16	-0.04	0.04	0.163	0.73	-0.37	-0.05	0.45
	68	left	male	22	-7.25	-0.25	0.14	1	0.2927	0.74	-0.04	-0.03	0.01	0.1399	0.13	-0.6	0.22	0.48
	69	right	male	20	-1.75	-0.5	0.17	1	0.4431	0.58	-0.08	-0.05	0.01	0.1812	0.68	-0.22	0.13	0.04
	69	left	male	20	-1.25	-0.5	0.14	1	0.3791	0.54	-0.05	-0.06	0.01	0.173	0.7	-0.22	0.13	0.04
	70	right	male	22	-1	-0.25	0.07	1	0.4819	0.71	-0.04	-0.12	0.02	0.1901	0.54	-0.2	-0.08	0.05
	70	left	male	22	-0.75	0	0.03	1	0.2734	0.79	0.08	0.1	0.08	0.1566	0.7	-0.07	0.11	-0.01
	71	right	female	21	-5.5	1	0.09	1	0.3746	0.51	0.02	-0.11	0.06	0.1895	0.75	-0.29	-0.41	0.46
	71	left	female	21	-5.5	1.25	0.03	1	0.3496	0.64	0.01	0.03	0.03	0.0899	0.79	-0.17	0.41	0.32
	72	right	female	32	-4.5	0.25	0.11	1.2	0.3796	0.42	-0.03	-0.05	0.01	0.1724	0.59	-0.29	-0.15	0.25
	72	left	female	32	-5	0.25	0.05	1.2	0.4552	0.56	0.03	-0.03	0.08	0.1226	0.72	-0.32	0.16	0.27
	73	right	female	21	-6	0.5	0.02	1	0.4434	0.51	-0.07	-0.01	0.07	0.1782	1.19	-0.64	-0.15	0.59
	73	left	female	21	-6.25	0.75	0.02	1.2	0.264	0.82	-0.03	0.03	0.04	0.1197	1.03	-0.5	0.22	0.48
	74	right	female	29	-6	-0.5	0.14	1	0.4643	0.78	-0.08	-0.07	0.04	0.1291	0.82	-0.17	-0.25	0.35
	74	left	female	29	-6.25	-0.25	0.07	1	0.3906	0.52	-0.03	-0.11	0.04	0.1987	0.69	-0.2	0.04	0.26
	75	right	female	34	-6.75	0	0.1	1.2	0.2645	0.83	0.13	0.03	0.04	0.1078	0.86	-0.04	0.15	0.59
	75	left	female	34	-6.5	0.25	0.18	1.2	0.5057	0.39	0.06	-0.11	0.06	0.2372	0.71	-0.14	-0.13	0.62
	76	right	male	21	-6.75	-0.25	0.19	1	0.4287	0.47	-0.05	-0.1	0.11	0.1639	0.62	-0.28	-0.29	0.4
	76	left	male	21	-6.5	0	0.08	1.2	0.4049	0.43	-0.08	-0.07	0.08	0.2066	0.78	-0.52	0.24	0.46
	77	right	female	18	-7	-0.5	0.07	1	0.4099	0.39	0.02	-0.03	0.06	0.2034	1.03	-0.56	-0.28	0.36
	77	left	female	18	-6.5	-0.25	0.1	1	0.2992	0.73	0.03	0	0.02	0.1326	0.98	-0.48	0.26	0.29
	78	right	female	18	-5.75	0.25	0.15	1.2	0.4462	0.56	0.13	-0.06	0.03	0.1381	0.62	0.05	-0.31	0.23
	78	left	female	18	-6	0.75	0.15	1	0.3997	0.47	-0.04	0.01	0.07	0.1934	0.58	-0.11	-0.1	0.29
	79	right	male	18	-5	-0.25	0.07	1.2	0.3846	0.51	-0.11	-0.03	-0.01	0.1778	0.64	-0.33	-0.26	0.2
	79	left	male	18	-4.75	-0.75	0.03	1.2	0.3155	1.1	-0.03	0.09	-0.08	0.1413	0.89	-0.29	0.47	0.23
	80	right	female	20	-7.25	0	0.17	1	0.3337	0.62	-0.03	-0.06	0.05	0.1534	0.87	-0.41	-0.15	0.39
	80	left	female	20	-8.25	0.25	0.09	1.2	0.302	0.62	-0.04	0.03	0.05	0.1663	0.89	-0.38	0.19	0.47
	81	right	female	18	-2.5	0.75	0.11	1.2	0.5997	0.28	-0.01	0.03	0.08	0.1584	0.6	0.1	-0.14	0.18
	81	left	female	18	-1.75	0.75	0.11	1	0.3411	0.57	0.12	-0.06	0.06	0.1616	0.6	0.26	0.12	0.11
	82	right	male	19	-2	0.25	0.03	1.2	0.182	1.04	0.03	0.02	0.07	0.0992	0.93	0.16	-0.06	0.12
	82	left	male	19	-2.25	0.25	0.13	1.2	0.3607	0.61	0.02	0.02	0.04	0.1269	0.7	0.02	0.19	0.08
	83	right	male	18	-3	-0.75	0.1	1	0.2967	0.9	-0.26	0.08	-0.18	0.121	0.86	-0.68	-0.15	0.09
	83	left	male	18	-2.5	-0.75	0.18	1	0.2985	0.55	-0.05	-0.18	-0.07	0.1398	0.68	-0.4	0.03	-0.08
	84	right	male	18	-6.5	0.25	0.08	0.8	0.3343	0.86	-0.06	0.06	0.04	0.0905	1.05	-0.3	-0.18	0.36
	84	left	male	18	-6.25	0.25	0.3	1	0.442	0.48	0.04	-0.03	0.07	0.1628	1.07	0.01	0.07	0.45
	85	right	male	18	-2.75	-0.25	0.19	1	0.3199	0.77	0.11	0.08	0.08	0.1152	0.62	0.03	-0.14	0.09
	85	left	male	18	-1.75	-0.25	0.09	1	0.3479	0.56	0.02	0.04	0.1	0.153	0.7	-0.17	0.21	0

## Sheet: low
	id	eye	gender	age	preoperative_mse	postoperative_mse	pre_kappa	acuity	strehl_ratio_3mm	High_Order_Aberrations_3mm	Vertical_Coma_Z3_1_1_3mm	Horizontal_Coma_Z3_1_3mm	Spherical Aberrations_Z40_3mm	strehl_ratio_6mm	High_Order_Aberrations_6mm	Vertical_Coma_Z3_1_1_6mm	Horizontal_Coma_Z3_1_6mm	(6mm)球差
	46	right	female	26	-3.25	0.5	0.1	1.2	0.3993	0.64	-0.02	-0.08	0.04	0.1314	0.55	-0.26	-0.17	0.14
	46	left	female	26	-3.25	0.5	0.11	1.2	0.5069	0.39	-0.01	0	0.06	0.1675	0.45	-0.25	0.12	0.13
	47	right	female	28	-4.75	0.25	0.19	1	0.3055	0.68	0.23	0.06	-0.05	0.1934	0.82	-0.42	-0.02	0.23
	47	left	female	28	-4.5	-0.25	0.11	1	0.2722	1.07	-0.06	0.09	0.04	0.1266	0.81	-0.29	0.03	0.09
	48	right	male	31	-5	-0.25	0.1	1	0.3919	0.52	-0.12	-0.1	0.04	0.1668	0.62	-0.1	-0.17	0.16
	48	left	male	31	-4.75	-0.25	0.05	1.2	0.4805	0.49	0.04	-0.02	0.07	0.1994	0.65	-0.18	0.16	0.25
	49	right	male	19	-3.5	0.25	0.05	1	0.3851	0.77	0.07	0	0.01	0.1398	1.28	-0.13	-0.24	0.13
	49	left	male	19	-3.5	0.5	0.06	1.2	0.2694	0.89	-0.07	0.05	0.02	0.1607	1.21	-0.25	0.15	0.19
	50	right	female	26	-8.75	-0.5	0.16	1.2	0.2669	0.99	-0.16	0.21	0.01	0.1027	1.09	-0.55	0.12	0.45
	50	left	female	26	-8.5	0	0.17	1.2	0.3258	0.74	0.06	-0.03	0.07	0.1822	0.89	-0.53	0.01	0.47
	51	right	female	34	-5.5	0.75	0.05	1	0.4746	0.39	0.06	0.02	0.02	0.1798	0.63	-0.04	-0.2	0.27
	51	left	female	34	-3.75	1.5	0.05	1	0.3906	0.5	0	0.05	0	0.1646	0.66	-0.14	0.16	0.15
	52	right	male	22	-4.25	0.25	0.01	1.2	0.3571	0.62	-0.02	-0.05	0.16	0.1359	0.77	-0.18	-0.01	0.35
	52	left	male	22	-4.25	0.25	0.07	1.2	0.3054	0.72	-0.03	0	0.03	0.0955	0.84	-0.2	0.16	0.22
	53	right	male	22	-5.5	0.5	0.17	1.2	0.3807	0.48	-0.04	-0.08	0.01	0.1955	0.62	-0.2	-0.1	0.26
	53	left	male	22	-3.25	-0.25	0.12	1	0.2636	0.68	-0.04	-0.08	0.01	0.2163	0.47	-0.1	0.16	0.04
	54	right	female	26	-4	1.5	0.13	1.2	0.5792	0.33	0.03	-0.02	0.01	0.2311	0.57	-0.35	-0.2	0.22
	54	left	female	26	-4.25	1.75	0.1	1.2	0.5505	0.34	-0.02	0.02	0.03	0.1934	0.6	-0.44	0.24	0.22
	55	right	male	21	-4.75	1.75	0.08	1.2	0.2774	0.62	0.06	-0.02	-0.02	0.1228	0.81	0.11	-0.07	0.25
	55	left	male	21	-4.25	1.25	0	1	0.5357	0.33	0.05	-0.16	0.06	0.2172	0.4	0.01	-0.08	0.22
	56	right	male	19	-1.5	0.5	0.12	1	0.3384	0.69	-0.12	-0.02	0.05	0.1501	0.9	-0.46	-0.15	0.03
	56	left	male	19	-1.25	0.5	0.02	1	0.3396	0.71	-0.08	0.02	0.02	0.122	0.84	-0.51	0.26	-0.08
	57	right	female	18	-4.25	0.5	0.1	1.2	0.3262	0.69	-0.19	-0.08	0.02	0.1615	0.73	-0.03	-0.2	0.23
	57	left	female	18	-4.25	0.75	0.13	1	0.2637	0.82	-0.04	-0.01	0.07	0.1464	0.71	-0.11	0.07	0.23
	58	right	male	21	-2.5	0.75	0.04	1.2	0.5463	0.51	-0.01	-0.03	0.07	0.1958	0.49	-0.18	-0.1	0.11
	58	left	male	21	-2.25	-0.5	0.12	1.2	0.4525	0.43	-0.02	0.09	0.04	0.1871	0.42	-0.05	0.18	0.09
	59	right	male	21	-5	1.25	0.04	1.2	0.4954	0.36	0.02	0.06	0.1	0.2201	1.05	0.09	-0.05	0.34
	59	left	male	21	-5	0.75	0.09	1.2	0.4181	0.64	0.15	0.04	0	0.1769	1.4	0.044	0.15	0.33
	60	right	male	22	-5.5	0.5	0.04	1.2	0.4183	0.42	-0.02	-0.03	0.05	0.191	0.68	-0.35	-0.34	0.3
	60	left	male	22	-5.5	-0.5	0.12	1	0.3491	-0.65	-0.08	-0.05	0.06	0.1383	0.88	0.3	0.24	0.27
	61	right	male	21	-5.75	0.75	0.09	1.2	0.5748	0.31	-0.11	0.01	0.08	0.1638	0.67	-0.22	0.1	0.36
	61	left	male	21	-5.5	0.75	0.06	1.2	0.5116	0.38	-0.01	0.01	0.09	0.2077	0.67	-0.1	0.12	0.33
	62	right	male	20	-5.5	-0.5	0.07	1.2	0.2069	1.16	0.05	-0.09	0.08	0.0779	1.43	0.14	-0.27	0.28
	62	left	male	20	-5.5	-0.25	0.01	1.2	0.2774	1.06	0.04	-0.16	0.05	0.0885	1.37	0.05	0.18	0.36
	63	right	female	19	-7.5	0.25	0.04	1.2	0.6302	0.27	-0.13	-0.01	0.12	0.263	0.81	-0.6	0.04	0.46
	63	left	female	19	-7.75	0	0.13	1.2	0.336	0.63	-0.08	-0.01	0.08	0.1585	0.82	-0.59	0.03	0.38
	64	right	male	20	-5.5	-0.75	0.05	1	0.4265	0.6	-0.1	-0.04	0.07	0.1625	1.08	-0.66	-0.24	0.54
	64	left	male	20	-8.25	-0.25	0.08	1	0.4735	0.44	-0.13	-0.09	0	0.2224	1.41	-0.69	0.06	0.86
	65	right	male	23	-1.75	0.25	0.13	1.2	0.268	0.9	0.02	-0.03	0.02	0.952	0.7	-0.23	-0.1	0.13
	65	left	male	23	-2	0	0.11	1.2	0.3729	0.53	-0.01	-0.04	0.01	0.1344	0.7	-0.25	0.18	0.18
	66	right	male	21	-4.5	0.25	0.09	1.2	0.371	0.58	0.03	-0.13	0.06	0.1272	0.73	-0.05	-0.32	0.35
	66	left	male	21	-4.25	0.5	0.13	1.2	0.3957	0.67	-0.06	-0.01	0.06	0.1318	0.01	-0.32	0.22	0.32
	67	right	male	18	-6.75	0.5	0.03	1	0.5701	0.31	0.06	-0.04	0.04	0.2171	0.66	-0.22	0.03	0.52
	67	left	male	18	-6.75	1	0.02	1	0.374	0.59	-0.01	-0.07	0.07	0.1685	0.81	-0.28	-0.04	0.5
	68	right	male	22	-7	-0.25	0.17	1	0.4083	0.6	-0.16	-0.04	0.04	0.163	0.73	-0.37	-0.05	0.45
	68	left	male	22	-7.25	-0.25	0.14	1	0.2927	0.74	-0.04	-0.03	0.01	0.1399	0.13	-0.6	0.22	0.48
	69	right	male	20	-1.75	-0.5	0.17	1	0.4431	0.58	-0.08	-0.05	0.01	0.1812	0.68	-0.22	0.13	0.04
	69	left	male	20	-1.25	-0.5	0.14	1	0.3791	0.54	-0.05	-0.06	0.01	0.173	0.7	-0.22	0.13	0.04
	70	right	male	22	-1	-0.25	0.07	1	0.4819	0.71	-0.04	-0.12	0.02	0.1901	0.54	-0.2	-0.08	0.05
	70	left	male	22	-0.75	0	0.03	1	0.2734	0.79	0.08	0.1	0.08	0.1566	0.7	-0.07	0.11	-0.01
	71	right	female	21	-5.5	1	0.09	1	0.3746	0.51	0.02	-0.11	0.06	0.1895	0.75	-0.29	-0.41	0.46
	71	left	female	21	-5.5	1.25	0.03	1	0.3496	0.64	0.01	0.03	0.03	0.0899	0.79	-0.17	0.41	0.32
	72	right	female	32	-4.5	0.25	0.11	1.2	0.3796	0.42	-0.03	-0.05	0.01	0.1724	0.59	-0.29	-0.15	0.25
	72	left	female	32	-5	0.25	0.05	1.2	0.4552	0.56	0.03	-0.03	0.08	0.1226	0.72	-0.32	0.16	0.27
	73	right	female	21	-6	0.5	0.02	1	0.4434	0.51	-0.07	-0.01	0.07	0.1782	1.19	-0.64	-0.15	0.59
	73	left	female	21	-6.25	0.75	0.02	1.2	0.264	0.82	-0.03	0.03	0.04	0.1197	1.03	-0.5	0.22	0.48
	74	right	female	29	-6	-0.5	0.14	1	0.4643	0.78	-0.08	-0.07	0.04	0.1291	0.82	-0.17	-0.25	0.35
	74	left	female	29	-6.25	-0.25	0.07	1	0.3906	0.52	-0.03	-0.11	0.04	0.1987	0.69	-0.2	0.04	0.26
	75	right	female	34	-6.75	0	0.1	1.2	0.2645	0.83	0.13	0.03	0.04	0.1078	0.86	-0.04	0.15	0.59
	75	left	female	34	-6.5	0.25	0.18	1.2	0.5057	0.39	0.06	-0.11	0.06	0.2372	0.71	-0.14	-0.13	0.62
	76	right	male	21	-6.75	-0.25	0.19	1	0.4287	0.47	-0.05	-0.1	0.11	0.1639	0.62	-0.28	-0.29	0.4
	76	left	male	21	-6.5	0	0.08	1.2	0.4049	0.43	-0.08	-0.07	0.08	0.2066	0.78	-0.52	0.24	0.46
	77	right	female	18	-7	-0.5	0.07	1	0.4099	0.39	0.02	-0.03	0.06	0.2034	1.03	-0.56	-0.28	0.36
	77	left	female	18	-6.5	-0.25	0.1	1	0.2992	0.73	0.03	0	0.02	0.1326	0.98	-0.48	0.26	0.29
	78	right	female	18	-5.75	0.25	0.15	1.2	0.4462	0.56	0.13	-0.06	0.03	0.1381	0.62	0.05	-0.31	0.23
	78	left	female	18	-6	0.75	0.15	1	0.3997	0.47	-0.04	0.01	0.07	0.1934	0.58	-0.11	-0.1	0.29
	79	right	male	18	-5	-0.25	0.07	1.2	0.3846	0.51	-0.11	-0.03	-0.01	0.1778	0.64	-0.33	-0.26	0.2
	79	left	male	18	-4.75	-0.75	0.03	1.2	0.3155	1.1	-0.03	0.09	-0.08	0.1413	0.89	-0.29	0.47	0.23
	80	right	female	20	-7.25	0	0.17	1	0.3337	0.62	-0.03	-0.06	0.05	0.1534	0.87	-0.41	-0.15	0.39
	80	left	female	20	-8.25	0.25	0.09	1.2	0.302	0.62	-0.04	0.03	0.05	0.1663	0.89	-0.38	0.19	0.47
	81	right	female	18	-2.5	0.75	0.11	1.2	0.5997	0.28	-0.01	0.03	0.08	0.1584	0.6	0.1	-0.14	0.18
	81	left	female	18	-1.75	0.75	0.11	1	0.3411	0.57	0.12	-0.06	0.06	0.1616	0.6	0.26	0.12	0.11
	82	right	male	19	-2	0.25	0.03	1.2	0.182	1.04	0.03	0.02	0.07	0.0992	0.93	0.16	-0.06	0.12
	82	left	male	19	-2.25	0.25	0.13	1.2	0.3607	0.61	0.02	0.02	0.04	0.1269	0.7	0.02	0.19	0.08
	83	right	male	18	-3	-0.75	0.1	1	0.2967	0.9	-0.26	0.08	-0.18	0.121	0.86	-0.68	-0.15	0.09
	83	left	male	18	-2.5	-0.75	0.18	1	0.2985	0.55	-0.05	-0.18	-0.07	0.1398	0.68	-0.4	0.03	-0.08
	84	right	male	18	-6.5	0.25	0.08	0.8	0.3343	0.86	-0.06	0.06	0.04	0.0905	1.05	-0.3	-0.18	0.36
	84	left	male	18	-6.25	0.25	0.3	1	0.442	0.48	0.04	-0.03	0.07	0.1628	1.07	0.01	0.07	0.45
	85	right	male	18	-2.75	-0.25	0.19	1	0.3199	0.77	0.11	0.08	0.08	0.1152	0.62	0.03	-0.14	0.09
	85	left	male	18	-1.75	-0.25	0.09	1	0.3479	0.56	0.02	0.04	0.1	0.153	0.7	-0.17	0.21	0
